# Supplementary material for: Model-Informed Radiopharmaceutical Therapy Optimization: A Study on the Impact of PBPK Model Parameters on Physical, Biological, and Statistical Measures in 177Lu-PSMA Therapy
Source: Cancers (Basel). 2024 Sep 10;16(18):3120. doi: 10.3390/cancers16183120 (PMC11430653; doi:10.3390/cancers16183120)
Supplement: Supplementary file 1 [file cancers-16-03120-s001.zip]

Archive with 3 entries (3 files):
- Supplementary Texts.pdf
- Supplementary_Figures.pdf
- Supplementary_Tables.pdf
